# Supplementary material for: In Vitro and In Silico Evaluation of Polymyxin B Aerosol Delivery in Adult Mechanical Ventilation
Source: Pharmaceutics. 2025 Dec 31;18(1):58. doi: 10.3390/pharmaceutics18010058 (PMC12845456; doi:10.3390/pharmaceutics18010058)
Supplement: Supplementary file 1 [file pharmaceutics-18-00058-s001.zip]

Archive with 1 entries (1 files):
- pharmaceutics-4039796-supplementary.pdf
